# Supplementary material for: Xanthomonas citri subsp. citri type III effector PthA4 directs the dynamical expression of a putative citrus carbohydrate-binding protein gene for canker formation
Source: eLife. 2024 Aug 13;13:RP91684. doi: 10.7554/eLife.91684 (PMC11321762; doi:10.7554/eLife.91684)
Supplement: Figure 6—source data 10. [file elife-91684-fig6-data10.zip]

Archive with 1 entries (1 files):
- Figure 6- source data 10/Figure 6- source data 10.jpg
